# Supplementary material for: NIK Is a Mediator of Inflammation and Intimal Hyperplasia in Endothelial Denudation-Induced Vascular Injury
Source: Int J Mol Sci. 2024 Oct 25;25(21):11473. doi: 10.3390/ijms252111473 (PMC11546836; doi:10.3390/ijms252111473)
Supplement: Supplementary file 1 [file ijms-25-11473-s001.zip]

Archive with 1 entries (1 files):
- ijms-3218151-supplementary.pdf
